# Supplementary material for: Ultrasound-Assisted Extraction of Bioactives from Spirulina platensis: Optimization and Prediction of Their Properties Using Near-Infrared Spectroscopy Coupled with Artificial Neural Network Modeling
Source: Foods. 2025 Sep 28;14(19):3358. doi: 10.3390/foods14193358 (PMC12523758; doi:10.3390/foods14193358)
Supplement: Supplementary file 1 [file foods-14-03358-s001.zip]

Archive with 1 entries (1 files):
- foods-3875727-supplementary.pdf
